# Supplementary material for: Pparγ2 Is a Key Driver of Longevity in the Mouse
Source: PLoS Genet. 2009 Dec 4;5(12):e1000752. doi: 10.1371/journal.pgen.1000752 (PMC2780700; doi:10.1371/journal.pgen.1000752)
Supplement: Table S1 — The seed set of 60 “known” longevity genes in mouse for the identification of a novel transcriptional longevity subnetwork. The gene list was derived from public resources (see Materials and Methods). The overlaps with the consensus white adipose tissue network (33 genes) and the rosiglitazone signature in the mouse WAT (5 genes) are indicated by a plus sign. (0.03 MB XLS) [file pgen.1000752.s003.xls]

## Sheet: ArgmannTableS1
Table S1. The seed set of 60 ‘known’ longevity genes in mouse for the identification of a novel transcriptional longevity subnetwork. The gene list was derived from public resources (see Materials and Methods). The overlaps with the consensus white adipose tissue network (33 genes) and the rosiglitazone signature in the mouse WAT (5 genes) are indicated by a plus sign.
	Overlap with
Gene symbol	WAT net-work	Rosi signature	Locus link ID	Gene name
Adcy5	+	-	224129	adenylate cyclase 5
Agrp	-	-	11604	agouti related protein
Arhgap1	-	-	228359	Rho GTPase activating protein 1
Arntl	+	-	11865	aryl hydrocarbon receptor nuclear translocator-like
Atm	+	-	11920	ataxia telangiectasia mutated homolog (human)
Bax	+	-	12028	Bcl2-associated X protein
Brca1	-	-	12189	breast cancer 1
Bub1b	+	-	12236	budding uninhibited by benzimidazoles 1 homolog, beta (S. cerevisiae)
Bub3	+	-	12237	budding uninhibited by benzimidazoles 3 homolog (S. cerevisiae)
Casp2	-	-	12366	caspase 2
Cat	+	-	12359	catalase
Cav1	+	-	12389	caveolin, caveolae protein 1
Cdkn1a	+	+	12575	cyclin-dependent kinase inhibitor 1A (P21)
Cdkn2a	-	-	12578	cyclin-dependent kinase inhibitor 2A
Cebpa	+	-	12606	CCAAT/enhancer binding protein (C/EBP), alpha
Cebpb	+	-	12608	CCAAT/enhancer binding protein (C/EBP), beta
Chek2	+	-	50883	CHK2 checkpoint homolog (S. pombe)
Coq7	+	-	12850	demethyl-Q 7
Efemp1	+	-	216616	epidermal growth factor-containing fibulin-like extracellular matrix protein 1
Ercc1	+	+	13870	excision repair cross-complementing rodent repair deficiency, complementation group 1
Ercc2	-	-	13871	excision repair cross-complementing rodent repair deficiency, complementation group 2
Ercc4	-	-	50505	excision repair cross-complementing rodent repair deficiency, complementation group 4
Fgf23	-	-	64654	fibroblast growth factor 23
Foxm1	-	-	14235	forkhead box M1
Fxn	-	-	14297	frataxin
Gh	+	-	14599	growth hormone
Ghr	+	-	14600	growth hormone receptor
Ghrh	-	-	14601	growth hormone releasing hormone
Ghrhr	-	-	14602	growth hormone releasing hormone receptor
Gpx4	+	-	625249	glutathione peroxidase 4
Hells	-	-	15201	helicase, lymphoid specific
Htr1b	-	-	15551	5-hydroxytryptamine (serotonin) receptor 1B
Igf1r	+	+	16001	insulin-like growth factor I receptor
Insr	-	-	16337	insulin receptor
Irs1	-	-	16367	insulin receptor substrate 1
Irs2	+	+	384783	insulin receptor substrate 2
Kl	+	-	16591	klotho
Lmna	+	-	16905	lamin A
Mgat5	+	-	107895	mannoside acetylglucosaminyltransferase 5
Msra	+	+	110265	methionine sulfoxide reductase A
Neil1	-	-	72774	nei endonuclease VIII-like 1 (E. coli)
Nos3	+	-	18127	nitric oxide synthase 3, endothelial cell
Plau	+	-	18792	plasminogen activator, urokinase
Polg	+	-	18975	polymerase (DNA directed), gamma
Pou1f1	-	-	18736	POU domain, class 1, transcription factor 1 (Pit1, growth hormone factor 1)
Ppm1d	-	-	53892	protein phosphatase 1D magnesium-dependent, delta isoform
Prdx1	-	-	18477	peroxiredoxin 1
Prop1	-	-	19127	paired like homeodomain factor 1
Rae1	-	-	66679	RAE1 RNA export 1 homolog (S. pombe)
Shc1	-	-	20416	src homology 2 domain-containing transforming protein C1
Sirt1	-	-	93759	sirtuin 1 (silent mating type information regulation 2, homolog) (S. cerevisiae)
Sirt6	-	-	50721	sirtuin 6 (silent mating type information regulation 2, homolog) (S. cerevisiae)
Slc25a4	+	-	11739	solute carrier family 25 (mitochondrial carrier, adenine nucleotide translocator), member 4
Surf1	+	-	20930	surfeit gene 1
Terc	-	-	21748	telomerase RNA component
Wrn	+	-	22427	Werner syndrome homolog (human)
Xpa	+	-	22590	xeroderma pigmentosum, complementation group A
Xrcc5	+	-	22596	X-ray repair complementing defective repair in Chinese hamster cells 5
Xrcc6	-	-	14375	X-ray repair complementing defective repair in Chinese hamster cells 6
Zmpste24	+	-	230709	zinc metallopeptidase, STE24 homolog (S. cerevisiae)
