# Supplementary material for: Pparγ2 Is a Key Driver of Longevity in the Mouse
Source: PLoS Genet. 2009 Dec 4;5(12):e1000752. doi: 10.1371/journal.pgen.1000752 (PMC2780700; doi:10.1371/journal.pgen.1000752)
Supplement: Table S2 — Listing of 742 potentially novel longevity genes. Genes are ranked for the strength of connectivity with the network of the 33 “known” longevity genes within the male mouse adipose tissue transcriptional network of 13,088 genes. (0.12 MB XLS) [file pgen.1000752.s004.xls]

## Sheet: ArgmannTableS2
Table S2. Listing of 742 potentially novel longevity genes. Genes are ranked for the strength of connectivity with the network of the 33 ‘known’ longevity genes within the male mouse adipose tissue transcriptional network of 13088 genes.
#	Rank	NodeID	Distance	GeneSymbol	Gene name
1	1	429	4.63636	Hoxa7	homeo box A7
2	2	94	4.69697	Npr3	natriuretic peptide receptor 3
3	3	217	4.69697	Tmem182	transmembrane protein 182
4	5	1658	4.75758	Plxnb2	plexin B2
5	6	226	4.78788	Fads3	fatty acid desaturase 3
6	7	266	4.78788	Mcam	melanoma cell adhesion molecule
7	8	367	4.81818	Mmd	monocyte to macrophage differentiation-associated
8	9	962	4.81818	1110006G14Rik	RIKEN cDNA 1110006G14 gene
9	10	316	4.84848	Palmd	palmdelphin
10	11	111	4.87879	Fry	furry homolog (Drosophila)
11	12	869	4.87879	Apcdd1	adenomatosis polyposis coli down-regulated 1
12	13	78	4.90909	Gpt1	glutamic pyruvic transaminase 1, soluble
13	14	119	4.90909	Prelp	proline arginine-rich end leucine-rich repeat
14	15	225	4.90909	Eif4ebp1	eukaryotic translation initiation factor 4E binding protein 1
15	17	572	4.90909	MMG00345348	Predicted
16	18	855	4.90909	Echdc3	enoyl Coenzyme A hydratase domain containing 3
17	19	29	4.9697	Fzd4	frizzled homolog 4 (Drosophila)
18	20	126	4.9697	Apol6	apolipoprotein L, 6
19	21	194	4.9697	Rtn2	reticulon 2 (Z-band associated protein)
20	23	433	4.9697	Smoc1	SPARC related modular calcium binding 1
21	24	467	4.9697	2610019F03Rik	RIKEN cDNA 2610019F03 gene
22	25	940	4.9697	Cd1d1	CD1d1 antigen
23	26	1644	4.9697	Mst1r	macrophage stimulating 1 receptor (c-met-related tyrosine kinase)
24	27	98	5	Mest	mesoderm specific transcript
25	28	121	5	Sucnr1	succinate receptor 1
26	29	373	5	Pcx	pyruvate carboxylase
27	30	401	5	Phldb1	pleckstrin homology-like domain, family B, member 1
28	32	728	5	Pctk3	PCTAIRE-motif protein kinase 3
29	33	754	5	Nrbp2	nuclear receptor binding protein 2
30	34	1773	5	Prkcd	protein kinase C, delta
31	35	46	5.0303	Chst1	carbohydrate (keratan sulfate Gal-6) sulfotransferase 1
32	36	89	5.0303	Kank1	KN motif and ankyrin repeat domains 1
33	37	190	5.0303	Mpdz	multiple PDZ domain protein
34	39	859	5.0303	Immp2l	IMP2 inner mitochondrial membrane peptidase-like (S. cerevisiae)
35	40	1572	5.0303	BC054059	cDNA sequence BC054059
36	41	114	5.06061	Rasip1	Ras interacting protein 1
37	43	455	5.06061	Isoc1	isochorismatase domain containing 1
38	45	1189	5.06061	Mmp3	matrix metallopeptidase 3
39	47	1645	5.06061	Tenc1	tensin like C1 domain-containing phosphatase
40	48	419	5.09091	Bcar3	breast cancer anti-estrogen resistance 3
41	50	449	5.09091	Cib2	calcium and integrin binding family member 2
42	51	520	5.09091	2310061J03Rik	RIKEN cDNA 2310061J03 gene
43	52	566	5.09091	Lrrc39	leucine rich repeat containing 39
44	53	776	5.09091	Tspan7	tetraspanin 7
45	54	868	5.09091	Slc2a4	solute carrier family 2 (facilitated glucose transporter), member 4
46	56	2695	5.09091	Fbln7	fibulin 7
47	57	20	5.12121	Phf8	PHD finger protein 8
48	59	423	5.12121	Abcg4	ATP-binding cassette, sub-family G (WHITE), member 4
49	60	521	5.12121	Sorbs1	sorbin and SH3 domain containing 1
50	62	1410	5.12121	Sap30	sin3 associated polypeptide
51	64	1695	5.12121	Gpr120	G protein-coupled receptor 120
52	65	1977	5.12121	Gpr56	G protein-coupled receptor 56
53	66	8	5.15152	Nid1	nidogen 1
54	67	40	5.15152	Ubd	ubiquitin D
55	69	562	5.15152	Map3k6	mitogen-activated protein kinase kinase kinase 6
56	70	760	5.15152	Prrx2	paired related homeobox 2
57	71	770	5.15152	Maob	monoamine oxidase B
58	72	933	5.15152	1300007F04Rik	RIKEN cDNA 1300007F04 gene
59	73	1363	5.15152	Arl4a	ADP-ribosylation factor-like 4A
60	74	1508	5.15152	Mecr	mitochondrial trans-2-enoyl-CoA reductase
61	75	2592	5.15152	Irf5	interferon regulatory factor 5
62	77	383	5.18182	Dnase2a	deoxyribonuclease II alpha
63	78	434	5.18182	Adcy6	adenylate cyclase 6
64	79	661	5.18182	Slc22a3	solute carrier family 22 (organic cation transporter), member 3
65	81	1361	5.18182	Cpt2	carnitine palmitoyltransferase 2
66	82	2246	5.18182	Syap1	synapse associated protein 1
67	85	505	5.21212	Mcf2l	mcf.2 transforming sequence-like
68	87	589	5.21212	Prss36	protease, serine, 36
69	88	1010	5.21212	Lilrb4	leukocyte immunoglobulin-like receptor, subfamily B, member 4
70	89	1112	5.21212	Rnf11	ring finger protein 11
71	90	1165	5.21212	Acadsb	acyl-Coenzyme A dehydrogenase, short/branched chain
72	91	1195	5.21212	Myo1f	myosin IF
73	92	1288	5.21212	Lgmn	legumain
74	93	1357	5.21212	Cdkn2c	cyclin-dependent kinase inhibitor 2C (p18, inhibits CDK4)
75	96	55	5.24242	Afap1	actin filament associated protein 1
76	97	90	5.24242	Tmem134	transmembrane protein 134
77	98	214	5.24242	Zdhhc2	zinc finger, DHHC domain containing 2
78	99	216	5.24242	Lpgat1	lysophosphatidylglycerol acyltransferase 1
79	100	299	5.24242	Klhl2	kelch-like 2, Mayven (Drosophila)
80	103	610	5.24242	Fbxl4	F-box and leucine-rich repeat protein 4
81	105	777	5.24242	Aacs	acetoacetyl-CoA synthetase
82	106	963	5.24242	Leprotl1	leptin receptor overlapping transcript-like 1
83	107	1120	5.24242	Ngfrap1	nerve growth factor receptor (TNFRSF16) associated protein 1
84	108	1121	5.24242	Zfp423	zinc finger protein 423
85	109	1122	5.24242	Rbp1	retinol binding protein 1, cellular
86	112	1926	5.24242	MMG00245909	Predicted
87	114	2877	5.24242	Clmn	calmin
88	115	3046	5.24242	Gnai1	guanine nucleotide binding protein, alpha inhibiting 1
89	116	27	5.27273	Epha2	Eph receptor A2
90	119	341	5.27273	Kcnk13	potassium channel, subfamily K, member 13
91	120	342	5.27273	Dgat2	diacylglycerol O-acyltransferase 2
92	123	1272	5.27273	Ocel1	occludin/ELL domain containing 1
93	125	1856	5.27273	Gpr97	G protein-coupled receptor 97
94	126	1862	5.27273	Kif26a	kinesin family member 26A
95	127	2161	5.27273	Cav2	caveolin 2
96	129	2712	5.27273	Nrg4	neuregulin 4
97	130	3086	5.27273	Cyp4f18	cytochrome P450, family 4, subfamily f, polypeptide 18
98	137	327	5.30303	Mccc1	methylcrotonoyl-Coenzyme A carboxylase 1 (alpha)
99	138	333	5.30303	Agpat9	1-acylglycerol-3-phosphate O-acyltransferase 9
100	139	393	5.30303	Emr1	EGF-like module containing, mucin-like, hormone receptor-like sequence 1
101	140	437	5.30303	Aldh6a1	aldehyde dehydrogenase family 6, subfamily A1
102	141	439	5.30303	Myl1	myosin, light polypeptide 1
103	143	468	5.30303	Pp11r	placental protein 11 related
104	145	692	5.30303	Selenbp2	selenium binding protein 2
105	151	1665	5.30303	Pxmp2	peroxisomal membrane protein 2
106	153	2573	5.30303	Slc18a1	solute carrier family 18 (vesicular monoamine), member 1
107	154	3147	5.30303	Slc25a23	solute carrier family 25 (mitochondrial carrier; phosphate carrier), member 23
108	156	4068	5.30303	9130017C17Rik	RIKEN cDNA 9130017C17 gene
109	159	135	5.33333	Cldn5	claudin 5
110	161	201	5.33333	Slc24a1	solute carrier family 24 (sodium/potassium/calcium exchanger), member 1
111	163	408	5.33333	Cenpa	centromere protein A
112	167	957	5.33333	G0s2	G0/G1 switch gene 2
113	168	990	5.33333	Dok2	docking protein 2
114	170	1125	5.33333	Mtus1	mitochondrial tumor suppressor 1
115	173	1358	5.33333	Cyp2e1	cytochrome P450, family 2, subfamily e, polypeptide 1
116	176	1482	5.33333	Phyhd1	phytanoyl-CoA dioxygenase domain containing 1
117	181	1592	5.33333	Ptgds2	prostaglandin D2 synthase 2, hematopoietic
118	183	1714	5.33333	5730528L13Rik	RIKEN cDNA 5730528L13 gene
119	185	1810	5.33333	Tmem98	transmembrane protein 98
120	188	33	5.36364	Anxa2	annexin A2
121	190	328	5.36364	Thrsp	thyroid hormone responsive SPOT14 homolog (Rattus)
122	192	405	5.36364	Gsta3	glutathione S-transferase, alpha 3
123	193	435	5.36364	Ahsg	alpha-2-HS-glycoprotein
124	195	503	5.36364	Slc10a6	solute carrier family 10 (sodium/bile acid cotransporter family), member 6
125	197	518	5.36364	Sox7	SRY-box containing gene 7
126	200	960	5.36364	Nr1d1	nuclear receptor subfamily 1, group D, member 1
127	202	1155	5.36364	Cbfa2t3	core-binding factor, runt domain, alpha subunit 2, translocated to, 3 (human)
128	203	1183	5.36364	Slc6a8	solute carrier family 6 (neurotransmitter transporter, creatine), member 8
129	204	1202	5.36364	Hibadh	3-hydroxyisobutyrate dehydrogenase
130	205	1274	5.36364	Hck	hemopoietic cell kinase
131	207	1618	5.36364	Rbp7	retinol binding protein 7, cellular
132	208	1741	5.36364	Kng1	kininogen 1
133	210	2028	5.36364	BC034069	cDNA sequence BC034069
134	211	2206	5.36364	Snn	stannin
135	212	2771	5.36364	Pdgfrl	platelet-derived growth factor receptor-like
136	214	3144	5.36364	Lrrc33	leucine rich repeat containing 33
137	215	3568	5.36364	9530058B02Rik	RIKEN cDNA 9530058B02 gene
138	217	4578	5.36364	Tmprss5	transmembrane protease, serine 5 (spinesin)
139	219	139	5.39394	Fasn	fatty acid synthase
140	220	185	5.39394	Stambpl1	Stam binding protein like 1
141	221	212	5.39394	Lipf	lipase, gastric
142	224	411	5.39394	Ptx3	pentraxin related gene
143	225	420	5.39394	Cachd1	cache domain containing 1
144	226	621	5.39394	MMG00298827	Predicted
145	227	647	5.39394	Loxl1	lysyl oxidase-like 1
146	229	961	5.39394	Bhlhb9	basic helix-loop-helix domain containing, class B9
147	231	1005	5.39394	Hc	hemolytic complement
148	232	1355	5.39394	Pfkfb1	6-phosphofructo-2-kinase/fructose-2,6-biphosphatase 1
149	233	1444	5.39394	Adam8	a disintegrin and metallopeptidase domain 8
150	234	1520	5.39394	Abhd1	abhydrolase domain containing 1
151	236	1604	5.39394	Cd48	CD48 antigen
152	239	2049	5.39394	Rnf128	ring finger protein 128
153	240	2382	5.39394	Lgals3	lectin, galactose binding, soluble 3
154	241	3556	5.39394	Ccbl2	cysteine conjugate-beta lyase 2
155	246	198	5.42424	Ncan	neurocan
156	248	306	5.42424	Pla2g7	phospholipase A2, group VII (platelet-activating factor acetylhydrolase, plasma)
157	254	791	5.42424	1110059G02Rik	RIKEN cDNA 1110059G02 gene
158	256	938	5.42424	Ddx27	DEAD (Asp-Glu-Ala-Asp) box polypeptide 27
159	258	968	5.42424	Slc9a6	solute carrier family 9 (sodium/hydrogen exchanger), isoform 6
160	262	1068	5.42424	Cd44	CD44 antigen
161	267	1353	5.42424	Chpt1	choline phosphotransferase 1
162	269	1535	5.42424	Acsf3	acyl-CoA synthetase family member 3
163	270	1595	5.42424	Msr1	macrophage scavenger receptor 1
164	272	1728	5.42424	C2	complement component 2 (within H-2S)
165	273	1779	5.42424	Cotl1	coactosin-like 1 (Dictyostelium)
166	280	3172	5.42424	Rgs10	regulator of G-protein signalling 10
167	281	17	5.45455	Serpina3c	serine (or cysteine) peptidase inhibitor, clade A, member 3C
168	282	31	5.45455	Col4a1	procollagen, type IV, alpha 1
169	285	84	5.45455	Pdzrn3	PDZ domain containing RING finger 3
170	286	120	5.45455	Adamtsl2	ADAMTS-like 2
171	289	209	5.45455	0610010O12Rik	RIKEN cDNA 0610010O12 gene
172	291	285	5.45455	Fdx1	ferredoxin 1
173	293	396	5.45455	Evi2b	ecotropic viral integration site 2b
174	296	456	5.45455	Rnf125	ring finger protein 125
175	298	593	5.45455	1110021L09Rik	RIKEN cDNA 1110021L09 gene
176	300	842	5.45455	Mc2r	melanocortin 2 receptor
177	303	899	5.45455	Dci	dodecenoyl-Coenzyme A delta isomerase (3,2 trans-enoyl-Coenyme A isomerase)
178	304	912	5.45455	Poln	DNA polymerase N
179	305	924	5.45455	Ptger3	prostaglandin E receptor 3 (subtype EP3)
180	308	1172	5.45455	C1qdc2	C1q domain containing 2
181	310	1316	5.45455	Pparg	peroxisome proliferator activated receptor gamma
182	311	1411	5.45455	Cln8	ceroid-lipofuscinosis, neuronal 8
183	313	1677	5.45455	Sms	spermine synthase
184	314	1724	5.45455	Kcnq4	potassium voltage-gated channel, subfamily Q, member 4
185	316	1985	5.45455	Pck1	phosphoenolpyruvate carboxykinase 1, cytosolic
186	321	32	5.48485	Col5a3	procollagen, type V, alpha 3
187	325	189	5.48485	Atp5c1	ATP synthase, H+ transporting, mitochondrial F1 complex, gamma polypeptide 1
188	326	192	5.48485	Sgcb	sarcoglycan, beta (dystrophin-associated glycoprotein)
189	328	403	5.48485	Depdc6	DEP domain containing 6
190	329	424	5.48485	2810441K11Rik	RIKEN cDNA 2810441K11 gene
191	330	450	5.48485	Sgcd	sarcoglycan, delta (dystrophin-associated glycoprotein)
192	332	461	5.48485	Aqp7	aquaporin 7
193	335	535	5.48485	Notch4	Notch gene homolog 4 (Drosophila)
194	339	579	5.48485	Robo4	roundabout homolog 4 (Drosophila)
195	344	1286	5.48485	Itgb2	integrin beta 2
196	346	1374	5.48485	Slc5a6	solute carrier family 5 (sodium-dependent vitamin transporter), member 6
197	347	1515	5.48485	2310001A20Rik	RIKEN cDNA 2310001A20 gene
198	352	2045	5.48485	OTTMUSG00000021274	Predicted
199	353	2050	5.48485	Chchd2	coiled-coil-helix-coiled-coil-helix domain containing 2
200	354	2164	5.48485	Dnajc15	DnaJ (Hsp40) homolog, subfamily C, member 15
201	356	2548	5.48485	Cd53	CD53 antigen
202	357	2847	5.48485	Cdo1	cysteine dioxygenase 1, cytosolic
203	358	2958	5.48485	Pde3b	phosphodiesterase 3B, cGMP-inhibited
204	359	3045	5.48485	Golim4	golgi integral membrane protein 4
205	361	3659	5.48485	Adssl1	adenylosuccinate synthetase like 1
206	362	3848	5.48485	Lgals12	lectin, galactose binding, soluble 12
207	364	115	5.51515	Pde2a	phosphodiesterase 2A, cGMP-stimulated
208	365	137	5.51515	Cxx1a	CAAX box 1 homolog A (human)
209	366	224	5.51515	Tsc22d2	TSC22 domain family 2
210	370	409	5.51515	Fgfrl1	fibroblast growth factor receptor-like 1
211	372	502	5.51515	Dll4	delta-like 4 (Drosophila)
212	374	570	5.51515	Dmrt2	doublesex and mab-3 related transcription factor 2
213	377	626	5.51515	Amotl2	angiomotin like 2
214	378	802	5.51515	Got1l1	glutamic-oxaloacetic transaminase 1-like 1
215	383	1061	5.51515	Gatm	glycine amidinotransferase (L-arginine:glycine amidinotransferase)
216	390	1529	5.51515	Rxrg	retinoid X receptor gamma
217	394	1813	5.51515	Osgin2	oxidative stress induced growth inhibitor family member 2
218	395	1964	5.51515	Asah3l	N-acylsphingosine amidohydrolase 3-like
219	396	2011	5.51515	2600010E01Rik	RIKEN cDNA 2600010E01 gene
220	397	2104	5.51515	5430435G22Rik	RIKEN cDNA 5430435G22 gene
221	400	2722	5.51515	Rras	Harvey rat sarcoma oncogene, subgroup R
222	406	4084	5.51515	Cyfip2	cytoplasmic FMR1 interacting protein 2
223	409	12	5.54545	Olfm1	olfactomedin 1
224	411	28	5.54545	Hspb1	heat shock protein 1
225	413	77	5.54545	C730029A08Rik	RIKEN cDNA C730029A08 gene
226	416	143	5.54545	Serpinh1	serine (or cysteine) peptidase inhibitor, clade H, member 1
227	419	263	5.54545	Dmn	desmuslin
228	423	414	5.54545	Wisp2	WNT1 inducible signaling pathway protein 2
229	425	524	5.54545	Ttc28	tetratricopeptide repeat domain 28
230	426	540	5.54545	Trim68	tripartite motif containing 68
231	427	612	5.54545	Camk2n2	calcium/calmodulin-dependent protein kinase II inhibitor 2
232	432	966	5.54545	Pmvk	phosphomevalonate kinase
233	434	1012	5.54545	Lyz1	lysozyme 1
234	437	1225	5.54545	Bcl2a1c	B-cell leukemia/lymphoma 2 related protein A1c
235	438	1351	5.54545	D130017N08Rik	RIKEN cDNA D130017N08 gene
236	439	1574	5.54545	Pycard	PYD and CARD domain containing
237	448	2672	5.54545	Echdc2	enoyl Coenzyme A hydratase domain containing 2
238	452	3154	5.54545	Cd276	CD276 antigen
239	454	11	5.57576	Degs1	degenerative spermatocyte homolog 1 (Drosophila)
240	455	86	5.57576	Timp4	tissue inhibitor of metalloproteinase 4
241	459	207	5.57576	Rnps1	ribonucleic acid binding protein S1
242	460	223	5.57576	Calcrl	calcitonin receptor-like
243	466	397	5.57576	Acta2	actin, alpha 2, smooth muscle, aorta
244	468	526	5.57576	Mgst3	microsomal glutathione S-transferase 3
245	470	534	5.57576	Pim3	proviral integration site 3
246	472	624	5.57576	H6pd	hexose-6-phosphate dehydrogenase (glucose 1-dehydrogenase)
247	474	787	5.57576	Fkbp5	FK506 binding protein 5
248	483	1354	5.57576	Auh	AU RNA binding protein/enoyl-coenzyme A hydratase
249	484	1372	5.57576	Cables1	Cdk5 and Abl enzyme substrate 1
250	486	1448	5.57576	Ccl2	chemokine (C-C motif) ligand 2
251	489	1858	5.57576	Apln	apelin
252	492	2085	5.57576	MMG00282178	Predicted
253	495	2273	5.57576	Gpr109a	G protein-coupled receptor 109A
254	496	2402	5.57576	Ptp4a1	protein tyrosine phosphatase 4a1
255	499	4340	5.57576	Mfhas1	malignant fibrous histiocytoma amplified sequence 1
256	500	4690	5.57576	Stx7	syntaxin 7
257	501	14	5.60606	Itga7	integrin alpha 7
258	504	112	5.60606	Pcnx	pecanex homolog (Drosophila)
259	508	394	5.60606	Slc4a11	solute carrier family 4, sodium bicarbonate transporter-like, member 11
260	515	965	5.60606	Nrarp	Notch-regulated ankyrin repeat protein
261	520	1173	5.60606	Unc119	unc-119 homolog (C. elegans)
262	524	1264	5.60606	MMG00379943	Predicted
263	531	1746	5.60606	MMG00273671	Predicted
264	533	2089	5.60606	Tmc5	transmembrane channel-like gene family 5
265	534	2153	5.60606	Aff1	AF4/FMR2 family, member 1
266	539	3630	5.60606	Sirpa	signal-regulatory protein alpha
267	543	19	5.63636	Kcnj14	potassium inwardly-rectifying channel, subfamily J, member 14
268	545	213	5.63636	Dnajb4	DnaJ (Hsp40) homolog, subfamily B, member 4
269	547	398	5.63636	Flt1	FMS-like tyrosine kinase 1
270	553	555	5.63636	Gper	G protein-coupled estrogen receptor 1
271	562	1412	5.63636	Cdt1	chromatin licensing and DNA replication factor 1
272	564	1533	5.63636	Kcne1l	potassium voltage-gated channel, Isk-related family, member 1-like
273	566	1662	5.63636	Amz1	archaelysin family metallopeptidase 1
274	570	1736	5.63636	Pdk2	pyruvate dehydrogenase kinase, isoenzyme 2
275	571	1935	5.63636	Arfgap2	ADP-ribosylation factor GTPase activating protein 2
276	574	2138	5.63636	Itga6	integrin alpha 6
277	575	2139	5.63636	Mrpl20	mitochondrial ribosomal protein L20
278	580	2874	5.63636	Cdc123	cell division cycle 123 homolog (S. cerevisiae)
279	584	3457	5.63636	Pex14	peroxisomal biogenesis factor 14
280	585	3615	5.63636	Syngr1	synaptogyrin 1
281	588	3944	5.63636	Acat1	acetyl-Coenzyme A acetyltransferase 1
282	590	4280	5.63636	Vnn3	vanin 3
283	592	69	5.66667	Dock9	dedicator of cytokinesis 9
284	611	1184	5.66667	2610029I01Rik	RIKEN cDNA 2610029I01 gene
285	620	1537	5.66667	Pcyt2	phosphate cytidylyltransferase 2, ethanolamine
286	622	1620	5.66667	Gmnn	geminin
287	623	1635	5.66667	Gpihbp1	GPI-anchored HDL-binding protein 1
288	624	1643	5.66667	Htra3	HtrA serine peptidase 3
289	628	1739	5.66667	Fbxo21	F-box protein 21
290	632	2075	5.66667	Lao1	L-amino acid oxidase 1
291	635	2248	5.66667	Stat5a	signal transducer and activator of transcription 5A
292	640	2594	5.66667	Adcy7	adenylate cyclase 7
293	647	3799	5.66667	Ly86	lymphocyte antigen 86
294	649	4134	5.66667	Alg8	asparagine-linked glycosylation 8 homolog (yeast, alpha-1,3-glucosyltransferase)
295	651	6	5.69697	Lbp	lipopolysaccharide binding protein
296	653	26	5.69697	Edg1	endothelial differentiation sphingolipid G-protein-coupled receptor 1
297	664	290	5.69697	Centd2	centaurin, delta 2
298	672	619	5.69697	Spnb2	spectrin beta 2
299	674	733	5.69697	Dock2	dedicator of cyto-kinesis 2
300	690	1541	5.69697	Ppp1r1a	protein phosphatase 1, regulatory (inhibitor) subunit 1A
301	694	1910	5.69697	Fbxl19	F-box and leucine-rich repeat protein 19
302	701	2677	5.69697	Dact2	dapper homolog 2, antagonist of beta-catenin (xenopus)
303	702	3028	5.69697	B230317C12Rik	RIKEN cDNA B230317C12 gene
304	707	3646	5.69697	MMG00323027	Predicted
305	708	3942	5.69697	Msrb2	methionine sulfoxide reductase B2
306	710	4079	5.69697	Trub2	TruB pseudouridine (psi) synthase homolog 2 (E. coli)
307	712	4394	5.69697	Myo5c	myosin VC
308	725	267	5.72727	Rab34	RAB34, member of RAS oncogene family
309	735	515	5.72727	Nudt1	nudix (nucleoside diphosphate linked moiety X)-type motif 1
310	743	622	5.72727	Mast4	microtubule associated serine/threonine kinase family member 4
311	752	959	5.72727	Ablim3	actin binding LIM protein family, member 3
312	756	1076	5.72727	Gchfr	GTP cyclohydrolase I feedback regulator
313	757	1134	5.72727	MMG00323432	Predicted
314	761	1379	5.72727	Rasd1	RAS, dexamethasone-induced 1
315	762	1476	5.72727	Wisp1	WNT1 inducible signaling pathway protein 1
316	767	1536	5.72727	Slc7a5	solute carrier family 7 (cationic amino acid transporter, y+ system), member 5
317	769	1803	5.72727	Uaca	uveal autoantigen with coiled-coil domains and ankyrin repeats
318	771	1861	5.72727	Gsc	goosecoid
319	774	1898	5.72727	2010300C02Rik	RIKEN cDNA 2010300C02 gene
320	776	1968	5.72727	Cebpd	CCAAT/enhancer binding protein (C/EBP), delta
321	778	2189	5.72727	Ucp3	uncoupling protein 3 (mitochondrial, proton carrier)
322	781	2245	5.72727	Sccpdh	saccharopine dehydrogenase (putative)
323	784	2591	5.72727	Lrmp	lymphoid-restricted membrane protein
324	786	2830	5.72727	Csf2ra	colony stimulating factor 2 receptor, alpha, low-affinity (granulocyte-macrophage)
325	795	4186	5.72727	Spp1	secreted phosphoprotein 1
326	801	256	5.75758	Aqr	aquarius
327	811	543	5.75758	Eps8	epidermal growth factor receptor pathway substrate 8
328	837	2152	5.75758	Ctla2a	cytotoxic T lymphocyte-associated protein 2 alpha
329	843	2701	5.75758	Rab3il1	RAB3A interacting protein (rabin3)-like 1
330	846	3136	5.75758	Mmp7	matrix metallopeptidase 7
331	851	4081	5.75758	D8Ertd82e	DNA segment, Chr 8, ERATO Doi 82, expressed
332	863	359	5.78788	Apoe	apolipoprotein E
333	873	803	5.78788	Ccl7	chemokine (C-C motif) ligand 7
334	877	896	5.78788	Dld	dihydrolipoamide dehydrogenase
335	880	993	5.78788	Col3a1	procollagen, type III, alpha 1
336	887	1619	5.78788	Bcl6b	B-cell CLL/lymphoma 6, member B
337	888	1630	5.78788	Lmod1	leiomodin 1 (smooth muscle)
338	890	1755	5.78788	Apoa5	apolipoprotein A-V
339	899	2182	5.78788	Ssty1	spermiogenesis specific transcript on the Y 1
340	922	4404	5.78788	Cklf	chemokine-like factor
341	928	107	5.81818	Kcna5	potassium voltage-gated channel, shaker-related subfamily, member 5
342	929	133	5.81818	Figf	c-fos induced growth factor
343	931	175	5.81818	Dusp4	dual specificity phosphatase 4
344	935	336	5.81818	Abcc9	ATP-binding cassette, sub-family C (CFTR/MRP), member 9
345	936	347	5.81818	Tmem8	transmembrane protein 8 (five membrane-spanning domains)
346	938	548	5.81818	Serpine1	serine (or cysteine) peptidase inhibitor, clade E, member 1
347	959	1689	5.81818	Fosl1	fos-like antigen 1
348	960	1693	5.81818	Flvcr2	feline leukemia virus subgroup C cellular receptor family, member 2
349	961	1749	5.81818	F2	coagulation factor II
350	971	2244	5.81818	Ltbp3	latent transforming growth factor beta binding protein 3
351	973	2357	5.81818	Cisd1	CDGSH iron sulfur domain 1
352	981	3079	5.81818	Zdhhc14	zinc finger, DHHC domain containing 14
353	983	3087	5.81818	Cars2	cysteinyl-tRNA synthetase 2 (mitochondrial)(putative)
354	994	3770	5.81818	Fgl1	fibrinogen-like protein 1
355	997	4411	5.81818	Slc27a2	solute carrier family 27 (fatty acid transporter), member 2
356	1001	83	5.84848	Trim24	tripartite motif protein 24
357	1012	784	5.84848	Acsm3	acyl-CoA synthetase medium-chain family member 3
358	1022	1407	5.84848	Psrc1	proline/serine-rich coiled-coil 1
359	1031	1863	5.84848	Abcb1a	ATP-binding cassette, sub-family B (MDR/TAP), member 1A
360	1038	2280	5.84848	Mllt3	myeloid/lymphoid or mixed lineage-leukemia translocation to 3 homolog (Drosophila)
361	1040	2674	5.84848	Wnt9a	wingless-type MMTV integration site 9A
362	1042	3042	5.84848	Sytl4	synaptotagmin-like 4
363	1044	3665	5.84848	Sftpa1	surfactant associated protein A1
364	1047	3861	5.84848	Tjp1	tight junction protein 1
365	1054	5	5.87879	Sparc	secreted acidic cysteine rich glycoprotein
366	1059	167	5.87879	4833422F24Rik	RIKEN cDNA 4833422F24 gene
367	1064	386	5.87879	Krt79	keratin 79
368	1069	849	5.87879	Tfpi2	tissue factor pathway inhibitor 2
369	1079	1099	5.87879	Ptges	prostaglandin E synthase
370	1080	1148	5.87879	Htra4	HtrA serine peptidase 4
371	1087	1250	5.87879	Msx1	homeo box, msh-like 1
372	1095	1717	5.87879	Lysmd2	LysM, putative peptidoglycan-binding, domain containing 2
373	1100	1961	5.87879	Ccbl1	cysteine conjugate-beta lyase 1
374	1108	2997	5.87879	Fbp2	fructose bisphosphatase 2
375	1110	3153	5.87879	Col2a1	procollagen, type II, alpha 1
376	1115	4300	5.87879	Cyc1	cytochrome c-1
377	1126	62	5.90909	C330007P06Rik	RIKEN cDNA C330007P06 gene
378	1148	1064	5.90909	Myef2	myelin basic protein expression factor 2, repressor
379	1164	1805	5.90909	Cxcl14	chemokine (C-X-C motif) ligand 14
380	1167	1878	5.90909	Car3	carbonic anhydrase 3
381	1177	2272	5.90909	MMG00214325	Predicted
382	1179	2446	5.90909	St8sia4	ST8 alpha-N-acetyl-neuraminide alpha-2,8-sialyltransferase 4
383	1180	2470	5.90909	0910001A06Rik	RIKEN cDNA 0910001A06 gene
384	1186	2735	5.90909	Adamts2	a disintegrin-like and metallopeptidase (reprolysin type) with thrombospondin type 1 motif, 2
385	1195	3433	5.90909	Adk	adenosine kinase
386	1202	4083	5.90909	Star	steroidogenic acute regulatory protein
387	1205	4413	5.90909	Aldob	aldolase 2, B isoform
388	1207	4542	5.90909	MMG00380113	Predicted
389	1219	259	5.93939	Cst3	cystatin C
390	1222	303	5.93939	MMG00326981	Predicted
391	1228	632	5.93939	Brp44	brain protein 44
392	1233	875	5.93939	Lrrc27	leucine rich repeat containing 27
393	1241	1285	5.93939	Ptplad2	protein tyrosine phosphatase-like A domain containing 2
394	1244	1419	5.93939	Tysnd1	trypsin domain containing 1
395	1247	1534	5.93939	Acacb	acetyl-Coenzyme A carboxylase beta
396	1258	1970	5.93939	E030010A14Rik	RIKEN cDNA E030010A14 gene
397	1270	2994	5.93939	Cep135	centrosomal protein 135
398	1281	3612	5.93939	Rhov	ras homolog gene family, member V
399	1283	3629	5.93939	H2-T23	histocompatibility 2, T region locus 23
400	1295	5543	5.93939	Dusp8	dual specificity phosphatase 8
401	1296	5971	5.93939	Npy	neuropeptide Y
402	1299	136	5.9697	Lrg1	leucine-rich alpha-2-glycoprotein 1
403	1306	481	5.9697	Kif26b	kinesin family member 26B
404	1315	829	5.9697	Dennd1c	DENN/MADD domain containing 1C
405	1319	892	5.9697	Zfp574	zinc finger protein 574
406	1325	1237	5.9697	Pygb	brain glycogen phosphorylase
407	1329	1544	5.9697	Etfdh	electron transferring flavoprotein, dehydrogenase
408	1334	1694	5.9697	Thbs2	thrombospondin 2
409	1338	1752	5.9697	Aass	aminoadipate-semialdehyde synthase
410	1339	1757	5.9697	Rdh7	retinol dehydrogenase 7
411	1343	1809	5.9697	Ndufa12	NADH dehydrogenase (ubiquinone) 1 alpha subcomplex, 12
412	1346	1962	5.9697	Cyr61	cysteine rich protein 61
413	1349	2137	5.9697	P4ha2	procollagen-proline, 2-oxoglutarate 4-dioxygenase (proline 4-hydroxylase), alpha II polypeptide
414	1350	2140	5.9697	Iscu	IscU iron-sulfur cluster scaffold homolog (E. coli)
415	1351	2247	5.9697	Otud6b	OTU domain containing 6B
416	1352	2251	5.9697	Pank3	pantothenate kinase 3
417	1356	2639	5.9697	Ywhaz	tyrosine 3-monooxygenase/tryptophan 5-monooxygenase activation protein, zeta polypeptide
418	1362	3080	5.9697	Agbl3	ATP/GTP binding protein-like 3
419	1363	3141	5.9697	Elmo2	engulfment and cell motility 2, ced-12 homolog (C. elegans)
420	1370	3802	5.9697	Serpinb9b	serine (or cysteine) peptidase inhibitor, clade B, member 9b
421	1376	4610	5.9697	Igfbp5	insulin-like growth factor binding protein 5
422	1382	6053	5.9697	Ppargc1a	peroxisome proliferative activated receptor, gamma, coactivator 1 alpha
423	1383	6834	5.9697	Susd3	sushi domain containing 3
424	1389	375	6	Optn	optineurin
425	1391	406	6	Amy2	amylase 2, pancreatic
426	1405	1084	6	Manbal	mannosidase, beta A, lysosomal-like
427	1433	1802	6	Arhgef12	Rho guanine nucleotide exchange factor (GEF) 12
428	1442	2039	6	D630050G16Rik	RIKEN cDNA D630050G16 gene
429	1443	2110	6	Loh11cr2a	loss of heterozygosity, 11, chromosomal region 2, gene A homolog (human)
430	1452	2623	6	Ccl9	chemokine (C-C motif) ligand 9
431	1454	2714	6	MMG00317562	Predicted
432	1457	2857	6	Utrn	utrophin
433	1460	3025	6	Gbp1	guanylate nucleotide binding protein 1
434	1462	3053	6	Asns	asparagine synthetase
435	1474	3767	6	Fgg	fibrinogen, gamma polypeptide
436	1475	3774	6	Tlr3	toll-like receptor 3
437	1484	4412	6	Bex1	brain expressed gene 1
438	1489	4810	6	Rgn	regucalcin
439	1491	5049	6	Fchsd2	FCH and double SH3 domains 2
440	1492	5187	6	Zfp33b	zinc finger protein 33B
441	1504	399	6.0303	Mbd1	methyl-CpG binding domain protein 1
442	1505	407	6.0303	Asph	aspartate-beta-hydroxylase
443	1510	684	6.0303	Rasa1	RAS p21 protein activator 1
444	1534	1784	6.0303	Ap1s3	adaptor-related protein complex AP-1, sigma 3
445	1537	1823	6.0303	Nfil3	nuclear factor, interleukin 3, regulated
446	1549	2317	6.0303	Scpep1	serine carboxypeptidase 1
447	1554	2696	6.0303	Lrrc17	leucine rich repeat containing 17
448	1555	2697	6.0303	Spon2	spondin 2, extracellular matrix protein
449	1560	2902	6.0303	1110030E23Rik	RIKEN cDNA 1110030E23 gene
450	1562	2995	6.0303	Emilin1	elastin microfibril interfacer 1
451	1568	3460	6.0303	C1r	complement component 1, r subcomponent
452	1569	3534	6.0303	Snf1lk	SNF1-like kinase
453	1578	4032	6.0303	1700011H14Rik	RIKEN cDNA 1700011H14 gene
454	1579	4056	6.0303	Hrg	histidine-rich glycoprotein
455	1580	4057	6.0303	Plg	plasminogen
456	1597	5270	6.0303	Sh3glb2	SH3-domain GRB2-like endophilin B2
457	1625	832	6.06061	Pts	6-pyruvoyl-tetrahydropterin synthase
458	1631	1100	6.06061	Myl9	myosin, light polypeptide 9, regulatory
459	1652	2130	6.06061	Gdf15	growth differentiation factor 15
460	1657	2278	6.06061	Prpf6	PRP6 pre-mRNA splicing factor 6 homolog (yeast)
461	1659	2334	6.06061	Cd248	CD248 antigen, endosialin
462	1662	2851	6.06061	Smoc2	SPARC related modular calcium binding 2
463	1667	3076	6.06061	MMG00298741	Predicted
464	1672	3315	6.06061	BC048679	cDNA sequence BC048679
465	1682	4062	6.06061	Slc22a1	solute carrier family 22 (organic cation transporter), member 1
466	1686	4130	6.06061	Afp	alpha fetoprotein
467	1697	4648	6.06061	Gc	group specific component
468	1698	4650	6.06061	Es1	esterase 1
469	1702	5703	6.06061	Adcy8	adenylate cyclase 8
470	1716	805	6.09091	As3mt	arsenic (+3 oxidation state) methyltransferase
471	1719	1058	6.09091	Liph	lipase, member H
472	1720	1073	6.09091	Hspa12b	heat shock protein 12B
473	1729	1356	6.09091	Serpine2	serine (or cysteine) peptidase inhibitor, clade E, member 2
474	1748	1899	6.09091	Cited4	Cbp/p300-interacting transactivator, with Glu/Asp-rich carboxy-terminal domain, 4
475	1771	2869	6.09091	Pah	phenylalanine hydroxylase
476	1781	3308	6.09091	Cd82	CD82 antigen
477	1786	3577	6.09091	Mtf2	metal response element binding transcription factor 2
478	1788	3624	6.09091	Pik3r5	phosphoinositide-3-kinase, regulatory subunit 5, p101
479	1810	5477	6.09091	Mcee	methylmalonyl CoA epimerase
480	1812	5826	6.09091	Asah1	N-acylsphingosine amidohydrolase 1
481	1819	257	6.12121	Vps16	vacuolar protein sorting 16 (yeast)
482	1843	1687	6.12121	Atp6v1d	ATPase, H+ transporting, lysosomal V1 subunit D
483	1847	1967	6.12121	Gdap10	ganglioside-induced differentiation-associated-protein 10
484	1855	2159	6.12121	Ptprd	protein tyrosine phosphatase, receptor type, D
485	1862	2328	6.12121	Fbn1	fibrillin 1
486	1875	3134	6.12121	Idh1	isocitrate dehydrogenase 1 (NADP+), soluble
487	1932	142	6.15152	Ncl	nucleolin
488	1950	1107	6.15152	Bves	blood vessel epicardial substance
489	1960	1580	6.15152	Tcfap2c	transcription factor AP-2, gamma
490	1989	2721	6.15152	Pin4	protein (peptidyl-prolyl cis/trans isomerase) NIMA-interacting, 4 (parvulin)
491	1995	3089	6.15152	Ppp1r3b	protein phosphatase 1, regulatory (inhibitor) subunit 3B
492	1996	3150	6.15152	Fn1	fibronectin 1
493	1999	3362	6.15152	Rbck1	RanBP-type and C3HC4-type zinc finger containing 1
494	2002	3470	6.15152	Pgm2	phosphoglucomutase 2
495	2005	3551	6.15152	MMG00356236	Predicted
496	2018	4431	6.15152	Dynlrb2	dynein light chain roadblock-type 2
497	2032	5323	6.15152	Serpinf2	serine (or cysteine) peptidase inhibitor, clade F, member 2
498	2045	298	6.18182	Lyl1	lymphoblastomic leukemia
499	2046	340	6.18182	Hgd	homogentisate 1, 2-dioxygenase
500	2062	1404	6.18182	0610005C13Rik	RIKEN cDNA 0610005C13 gene
501	2063	1477	6.18182	Fndc1	fibronectin type III domain containing 1
502	2070	1867	6.18182	Fabp3	fatty acid binding protein 3, muscle and heart
503	2113	4064	6.18182	EG632778	predicted gene, EG632778
504	2120	4374	6.18182	Nlrp10	NLR family, pyrin domain containing 10
505	2148	118	6.21212	MMG00377247	Predicted
506	2152	512	6.21212	Gan	giant axonal neuropathy
507	2166	1375	6.21212	G3bp2	GTPase activating protein (SH3 domain) binding protein 2
508	2168	1451	6.21212	Col8a1	procollagen, type VIII, alpha 1
509	2174	1845	6.21212	Ndrg4	N-myc downstream regulated gene 4
510	2182	2030	6.21212	A630001G21Rik	RIKEN cDNA A630001G21 gene
511	2200	2743	6.21212	Mlph	melanophilin
512	2202	2868	6.21212	Fndc3b	fibronectin type III domain containing 3B
513	2205	2960	6.21212	Pigy	phosphatidylinositol glycan anchor biosynthesis, class Y
514	2244	5655	6.21212	Tmem70	transmembrane protein 70
515	2250	6172	6.21212	Dennd4b	DENN/MADD domain containing 4B
516	2251	6449	6.21212	Nsmce4a	non-SMC element 4 homolog A (S. cerevisiae)
517	2252	6543	6.21212	Ppil1	peptidylprolyl isomerase (cyclophilin)-like 1
518	2257	7364	6.21212	ND5	NADH dehydrogenase 5, mitochondrial
519	2258	7711	6.21212	Ces6	carboxylesterase 6
520	2263	523	6.24242	Bok	Bcl-2-related ovarian killer protein
521	2283	1167	6.24242	MMG00276998	Predicted
522	2316	2964	6.24242	Riok2	RIO kinase 2 (yeast)
523	2317	2974	6.24242	Ammecr1l	AMME chromosomal region gene 1-like
524	2341	4258	6.24242	Sla2	Src-like-adaptor 2
525	2347	4566	6.24242	Mmp19	matrix metallopeptidase 19
526	2361	5616	6.24242	Leprel2	leprecan-like 2
527	2362	5618	6.24242	MMG00316279	Predicted
528	2365	6136	6.24242	Centb2	centaurin, beta 2
529	2377	293	6.27273	C1qtnf9	C1q and tumor necrosis factor related protein 9
530	2406	2100	6.27273	Spsb2	splA/ryanodine receptor domain and SOCS box containing 2
531	2441	4061	6.27273	Tmem25	transmembrane protein 25
532	2446	4192	6.27273	Tmem100	transmembrane protein 100
533	2456	4442	6.27273	Dcdc2a	doublecortin domain containing 2a
534	2480	5700	6.27273	Ptpn13	protein tyrosine phosphatase, non-receptor type 13
535	2487	6766	6.27273	E030011K20Rik	RIKEN cDNA E030011K20 gene
536	2489	7110	6.27273	Med27	mediator complex subunit 27
537	2509	1126	6.30303	Echs1	enoyl Coenzyme A hydratase, short chain, 1, mitochondrial
538	2531	2001	6.30303	MMG00376803	Predicted
539	2540	2448	6.30303	Gprc5a	G protein-coupled receptor, family C, group 5, member A
540	2553	2945	6.30303	Ext1	exostoses (multiple) 1
541	2558	3170	6.30303	5830407E08Rik	RIKEN cDNA 5830407E08 gene
542	2560	3203	6.30303	5730593F17Rik	RIKEN cDNA 5730593F17 gene
543	2562	3301	6.30303	Speer4b	spermatogenesis associated glutamate (E)-rich protein 4b
544	2563	3481	6.30303	Acn9	ACN9 homolog (S. cerevisiae)
545	2565	3541	6.30303	Wbscr18	Williams-Beuren syndrome chromosome region 18 homolog (human)
546	2586	4451	6.30303	Sgsm1	small G protein signaling modulator 1
547	2591	4678	6.30303	Plekha1	pleckstrin homology domain containing, family A (phosphoinositide binding specific) member 1
548	2593	4712	6.30303	MMG00230727	Predicted
549	2598	4915	6.30303	D6Wsu176e	DNA segment, Chr 6, Wayne State University 176, expressed
550	2614	6070	6.30303	Dph3	DPH3 homolog (KTI11, S. cerevisiae)
551	2628	7681	6.30303	Efhd1	EF hand domain containing 1
552	2630	16	6.33333	Rb1	retinoblastoma 1
553	2680	2711	6.33333	Ccdc44	coiled-coil domain containing 44
554	2707	3938	6.33333	Ndufb6	NADH dehydrogenase (ubiquinone) 1 beta subcomplex, 6
555	2712	4059	6.33333	Baat	bile acid-Coenzyme A: amino acid N-acyltransferase
556	2738	5182	6.33333	Coq5	coenzyme Q5 homolog, methyltransferase (yeast)
557	2739	5244	6.33333	Glul	glutamate-ammonia ligase (glutamine synthetase)
558	2755	6933	6.33333	4933404M02Rik	RIKEN cDNA 4933404M02 gene
559	2759	7825	6.33333	Fbp1	fructose bisphosphatase 1
560	2776	1235	6.36364	Sema4c	sema domain, immunoglobulin domain (Ig), transmembrane domain (TM) and short cytoplasmic domain, (semaphorin) 4C
561	2819	3201	6.36364	4833423E24Rik	RIKEN cDNA 4833423E24 gene
562	2823	3249	6.36364	Gigyf2	GRB10 interacting GYF protein 2
563	2824	3253	6.36364	Fau	Finkel-Biskis-Reilly murine sarcoma virus (FBR-MuSV) ubiquitously expressed (fox derived)
564	2826	3294	6.36364	Per3	period homolog 3 (Drosophila)
565	2829	3419	6.36364	Gyk	glycerol kinase
566	2831	3490	6.36364	Zc3h7b	zinc finger CCCH type containing 7B
567	2841	4179	6.36364	Pstpip1	proline-serine-threonine phosphatase-interacting protein 1
568	2848	4294	6.36364	Mast1	microtubule associated serine/threonine kinase 1
569	2850	4349	6.36364	Tmem16j	transmembrane protein 16J
570	2854	4449	6.36364	Gm872	gene model 872, (NCBI)
571	2855	4457	6.36364	Myh11	myosin, heavy polypeptide 11, smooth muscle
572	2857	4493	6.36364	Tkt	transketolase
573	2860	4575	6.36364	6330417G04Rik	RIKEN cDNA 6330417G04 gene
574	2862	4634	6.36364	Pcgf3	polycomb group ring finger 3
575	2890	6776	6.36364	Ncoa3	nuclear receptor coactivator 3
576	2893	6892	6.36364	Tpcn2	two pore segment channel 2
577	2906	613	6.39394	Boc	biregional cell adhesion molecule-related/down-regulated by oncogenes (Cdon) binding protein
578	2940	2837	6.39394	Psma4	proteasome (prosome, macropain) subunit, alpha type 4
579	2967	4291	6.39394	Ddah1	dimethylarginine dimethylaminohydrolase 1
580	2970	4582	6.39394	MMG00411108	Predicted
581	2975	4783	6.39394	Patl1	protein associated with topoisomerase II homolog 1 (yeast)
582	2988	5521	6.39394	Ccdc109a	coiled-coil domain containing 109A
583	2998	6502	6.39394	Cdk3	cyclin-dependent kinase 3
584	3012	8214	6.39394	Il11ra1	interleukin 11 receptor, alpha chain 1
585	3018	410	6.42424	Elmod1	ELMO domain containing 1
586	3050	2267	6.42424	Cpeb4	cytoplasmic polyadenylation element binding protein 4
587	3058	2822	6.42424	Mdm4	transformed mouse 3T3 cell double minute 4
588	3071	3263	6.42424	Ldhc	lactate dehydrogenase C
589	3097	4003	6.42424	Thap6	THAP domain containing 6
590	3104	4418	6.42424	Ush1c	Usher syndrome 1C homolog (human)
591	3108	4738	6.42424	MMG00287329	Predicted
592	3120	5354	6.42424	E130202H07Rik	RIKEN cDNA E130202H07 gene
593	3145	6899	6.42424	Bcl9l	B-cell CLL/lymphoma 9-like
594	3163	643	6.45455	MMG00325236	Predicted
595	3235	3467	6.45455	Uros	uroporphyrinogen III synthase
596	3241	3945	6.45455	Ugt1a7c	UDP glucuronosyltransferase 1 family, polypeptide A7C
597	3287	6068	6.45455	Serpina6	serine (or cysteine) peptidase inhibitor, clade A, member 6
598	3290	6348	6.45455	Rnase10	ribonuclease, RNase A family, 10 (non-active)
599	3292	6447	6.45455	E430018J23Rik	RIKEN cDNA E430018J23 gene
600	3348	2943	6.48485	Rhbdf2	rhomboid 5 homolog 2 (Drosophila)
601	3361	3868	6.48485	Ptpn5	protein tyrosine phosphatase, non-receptor type 5
602	3374	4473	6.48485	MMG00288764	Predicted
603	3376	4508	6.48485	Anxa7	annexin A7
604	3388	5168	6.48485	Scly	selenocysteine lyase
605	3393	5473	6.48485	Lrch4	leucine-rich repeats and calponin homology (CH) domain containing 4
606	3395	5592	6.48485	Exoc4	exocyst complex component 4
607	3413	6779	6.48485	Rab22a	RAB22A, member RAS oncogene family
608	3419	7237	6.48485	Cox7a2	cytochrome c oxidase, subunit VIIa 2
609	3426	8297	6.48485	Lcn6	lipocalin 6
610	3482	3251	6.51515	Sh2b1	SH2B adaptor protein 1
611	3517	4559	6.51515	Ndufb5	NADH dehydrogenase (ubiquinone) 1 beta subcomplex, 5
612	3528	4963	6.51515	Ebf3	early B-cell factor 3
613	3550	6501	6.51515	Cdc42se1	CDC42 small effector 1
614	3553	6715	6.51515	Slc35e4	solute carrier family 35, member E4
615	3556	6813	6.51515	BC029214	cDNA sequence BC029214
616	3592	1992	6.54545	Ralb	v-ral simian leukemia viral oncogene homolog B (ras related)
617	3640	4054	6.54545	Apof	apolipoprotein F
618	3647	4424	6.54545	4632412N22Rik	RIKEN cDNA 4632412N22 gene
619	3670	5027	6.54545	2410022M11Rik	RIKEN cDNA 2410022M11 gene
620	3706	6107	6.54545	Esrrg	estrogen-related receptor gamma
621	3711	6358	6.54545	Ccdc136	coiled-coil domain containing 136
622	3713	6450	6.54545	Gprc5b	G protein-coupled receptor, family C, group 5, member B
623	3727	7497	6.54545	Fgb	fibrinogen, B beta polypeptide
624	3733	7810	6.54545	Cyp2c37	cytochrome P450, family 2. subfamily c, polypeptide 37
625	3750	1033	6.57576	Micall1	microtubule associated monoxygenase, calponin and LIM domain containing -like 1
626	3755	1229	6.57576	St6galnac4	ST6 (alpha-N-acetyl-neuraminyl-2,3-beta-galactosyl-1,3)-N-acetylgalactosaminide alpha-2,6-sialyltransferase 4
627	3759	1431	6.57576	Gpr124	G protein-coupled receptor 124
628	3793	2959	6.57576	Apoo	apolipoprotein O
629	3802	3582	6.57576	Cnot6l	CCR4-NOT transcription complex, subunit 6-like
630	3818	4292	6.57576	Lyrm1	LYR motif containing 1
631	3819	4295	6.57576	2310014D11Rik	RIKEN cDNA 2310014D11 gene
632	3825	4574	6.57576	Nudt6	nudix (nucleoside diphosphate linked moiety X)-type motif 6
633	3857	5701	6.57576	4930511H11Rik	RIKEN cDNA 4930511H11 gene
634	3864	6232	6.57576	Stk25	serine/threonine kinase 25 (yeast)
635	3868	6485	6.57576	Gdap7	ganglioside-induced differentiation-associated-protein 7
636	3874	7388	6.57576	Ddhd1	DDHD domain containing 1
637	3883	8629	6.57576	Dhx35	DEAH (Asp-Glu-Ala-His) box polypeptide 35
638	3884	8643	6.57576	Habp4	hyaluronic acid binding protein 4
639	3921	3468	6.60606	Cd81	CD 81 antigen
640	3926	3694	6.60606	Arrdc1	arrestin domain containing 1
641	3927	3765	6.60606	Sox11	SRY-box containing gene 11
642	3936	4190	6.60606	Aldh1a3	aldehyde dehydrogenase family 1, subfamily A3
643	3992	7114	6.60606	MMG00223333	Predicted
644	4002	7892	6.60606	Klf16	Kruppel-like factor 16
645	4055	3413	6.63636	Pdlim3	PDZ and LIM domain 3
646	4080	4736	6.63636	Bola3	bolA-like 3 (E. coli)
647	4102	5376	6.63636	MMG00322384	Predicted
648	4106	5507	6.63636	6330407G11Rik	RIKEN cDNA 6330407G11 gene
649	4161	302	6.66667	B930037P14Rik	RIKEN cDNA B930037P14 gene
650	4237	4918	6.66667	B230119K15Rik	RIKEN cDNA B230119K15 gene
651	4285	6972	6.66667	Dbp	D site albumin promoter binding protein
652	4287	7115	6.66667	Gpr107	G protein-coupled receptor 107
653	4314	1636	6.69697	Ccdc5	coiled-coil domain containing 5
654	4357	3702	6.69697	Ccdc122	coiled-coil domain containing 122
655	4398	5138	6.69697	Gja1	gap junction membrane channel protein alpha 1
656	4459	8738	6.69697	Lrrc8b	leucine rich repeat containing 8 family, member B
657	4461	9112	6.69697	Gpx5	glutathione peroxidase 5
658	4500	2315	6.72727	Snx17	sorting nexin 17
659	4538	4561	6.72727	Apoc3	apolipoprotein C-III
660	4584	6302	6.72727	Zfp219	zinc finger protein 219
661	4623	8429	6.72727	MMG00291179	Predicted
662	4672	3329	6.75758	Vmn2r89	vomeronasal 2, receptor 89
663	4712	5527	6.75758	1810054D07Rik	RIKEN cDNA 1810054D07 gene
664	4721	6055	6.75758	1600010M07Rik	RIKEN cDNA 1600010M07 gene
665	4756	8123	6.75758	Apoa4	apolipoprotein A-IV
666	4768	1236	6.78788	Pclo	piccolo (presynaptic cytomatrix protein)
667	4787	2780	6.78788	Fer1l3	fer-1-like 3, myoferlin (C. elegans)
668	4849	6191	6.78788	Helz	helicase with zinc finger domain
669	4862	6980	6.78788	1700001F09Rik	RIKEN cDNA 1700001F09 gene
670	4873	7584	6.78788	Cst11	cystatin 11
671	4893	8735	6.78788	9130213B05Rik	RIKEN cDNA 9130213B05 gene
672	4895	9342	6.78788	Agr3	anterior gradient homolog 3 (Xenopus laevis)
673	4937	4117	6.81818	Taok2	TAO kinase 2
674	5006	7141	6.81818	2410001C21Rik	RIKEN cDNA 2410001C21 gene
675	5070	3798	6.84848	Cyp2j6	cytochrome P450, family 2, subfamily j, polypeptide 6
676	5079	4279	6.84848	MMG00237617	Predicted
677	5091	4664	6.84848	Pou3f4	POU domain, class 3, transcription factor 4
678	5149	6900	6.84848	Ccdc102a	coiled-coil domain containing 102A
679	5183	9633	6.84848	Ncoa5	nuclear receptor coactivator 5
680	5304	9172	6.87879	MMG00234494	Predicted
681	5309	9727	6.87879	MMG00321604	Predicted
682	5385	5167	6.90909	Ugt1a6a	UDP glucuronosyltransferase 1 family, polypeptide A6A
683	5442	7539	6.90909	MMG00237488	Predicted
684	5515	3820	6.93939	Pcgf5	polycomb group ring finger 5
685	5534	5276	6.93939	Mdfi	MyoD family inhibitor
686	5595	8040	6.93939	Brwd2	bromodomain and WD repeat domain containing 2
687	5605	9045	6.93939	Zfp553	zinc finger protein 553
688	5650	4573	6.9697	Hmgb1-rs17	high mobility group box 1, related sequence 17
689	5661	5107	6.9697	Rab43	RAB43, member RAS oncogene family
690	5670	5585	6.9697	Ercc3	excision repair cross-complementing rodent repair deficiency, complementation group 3
691	5690	6200	6.9697	Olfr1002	olfactory receptor 1002
692	5692	6328	6.9697	Ptpmt1	protein tyrosine phosphatase, mitochondrial 1
693	5746	9289	6.9697	Sult3a1	sulfotransferase family 3A, member 1
694	5795	4476	7	Mro	Maestro
695	5904	1993	7.0303	Cdkn1b	cyclin-dependent kinase inhibitor 1B
696	5995	7127	7.0303	Mrvi1	MRV integration site 1
697	6168	8226	7.06061	Cirbp	cold inducible RNA binding protein
698	6169	8251	7.06061	MMG00348598	Predicted
699	6222	5071	7.09091	1110018J18Rik	RIKEN cDNA 1110018J18 gene
700	6292	7828	7.09091	Slc6a5	solute carrier family 6 (neurotransmitter transporter, glycine), member 5
701	6329	1271	7.12121	Vmn2r65	vomeronasal 2, receptor 65
702	6350	5171	7.12121	V1rd5	vomeronasal 1 receptor, D5
703	6357	5601	7.12121	Hoxc12	homeo box C12
704	6424	9107	7.12121	2010015L04Rik	RIKEN cDNA 2010015L04 gene
705	6518	6840	7.15152	Try4	trypsin 4
706	6626	5595	7.18182	MMG00274994	Predicted
707	6706	9925	7.18182	Dbndd1	dysbindin (dystrobrevin binding protein 1) domain containing 1
708	6842	9552	7.21212	1700031M16Rik	RIKEN cDNA 1700031M16 gene
709	6861	2316	7.24242	Ldb2	LIM domain binding 2
710	7115	3529	7.30303	Ankrd49	ankyrin repeat domain 49
711	7230	2320	7.33333	MMG00318596	Predicted
712	7285	6923	7.33333	Ccdc70	coiled-coil domain containing 70
713	7298	7495	7.33333	Olfr702	olfactory receptor 702
714	7368	4895	7.36364	Nxt1	NTF2-related export protein 1
715	7380	5603	7.36364	6430531B16Rik	RIKEN cDNA 6430531B16 gene
716	7490	5593	7.39394	Tpte	transmembrane phosphatase with tensin homology
717	7518	7041	7.39394	Rln1	relaxin 1
718	7550	8669	7.39394	2210016F16Rik	RIKEN cDNA 2210016F16 gene
719	7560	9355	7.39394	Ids	iduronate 2-sulfatase
720	7695	10082	7.42424	Ntng2	netrin G2
721	7702	1234	7.45455	MMG00399856	Predicted
722	7834	11131	7.45455	MMG00282275	Predicted
723	7899	8523	7.48485	Olfr586	olfactory receptor 586
724	7953	5113	7.51515	Hoxc4	homeo box C4
725	8007	9037	7.51515	Syngr4	synaptogyrin 4
726	8160	5112	7.57576	MMG00242883	Predicted
727	8316	8676	7.60606	E230017H14Rik	RIKEN cDNA E230017H14 gene
728	8345	9906	7.60606	Wdr64	WD repeat domain 64
729	8439	11410	7.63636	Socs2	suppressor of cytokine signaling 2
730	8754	292	7.75758	Mtrf1	mitochondrial translational release factor 1
731	8800	8245	7.75758	E030030I06Rik	RIKEN cDNA E030030I06 gene
732	8943	11411	7.78788	Taf11	TAF11 RNA polymerase II, TATA box binding protein (TBP)-associated factor
733	8956	7257	7.81818	Scn2b	sodium channel, voltage-gated, type II, beta
734	9090	9039	7.84848	MMG00376939	Predicted
735	9112	9842	7.84848	Prss2	protease, serine, 2
736	9763	7258	8.09091	5730601F06Rik	RIKEN cDNA 5730601F06 gene
737	9913	8674	8.15152	MMG00320857	Predicted
738	10007	10166	8.18182	Olfr1323	olfactory receptor 1323
739	10227	8501	8.30303	Caly	calcyon neuron-specific vesicular protein
740	10896	12104	8.60606	Cstf3	cleavage stimulation factor, 3' pre-RNA, subunit 3
741	11101	12382	8.72727	Tsen34	tRNA splicing endonuclease 34 homolog (SEN34, S. cerevisiae)
742	11416	10857	8.93939	MMG00258983	Predicted
